# Supplementary material for: Origins of East Caucasus Gene Pool: Contributions of Autochthonous Bronze Age Populations and Migrations from West Asia Estimated from Y-Chromosome Data
Source: Genes (Basel). 2023 Sep 9;14(9):1780. doi: 10.3390/genes14091780 (PMC10530682; doi:10.3390/genes14091780)
Supplement: Supplementary file 1 [file genes-14-01780-s001.zip]

Archive with 3 entries (3 files):
- Figure S1.jpg
- Figure S2.jpg
- Supplementary Tables@.xlsx
