# Supplementary material for: Origins of East Caucasus Gene Pool: Contributions of Autochthonous Bronze Age Populations and Migrations from West Asia Estimated from Y-Chromosome Data
Source: Genes (Basel). 2023 Sep 9;14(9):1780. doi: 10.3390/genes14091780 (PMC10530682; doi:10.3390/genes14091780)
Supplement: Supplementary file 1 [file genes-14-01780-s001.zip › Supplementary Tables@.xlsx]

## Sheet: SupplTable 1
Linguistic classification		Populations	Region (country, province)	This study only	Updated from [Balanovsky et al., 2011]	Updated from [Skhalyakho et al., 2013]	N (Core array)	N (J1-M267(xP58) array)	№ on the Figures 2, 3	№ on the Figure 5, Suppl. Fig 1
Northeast Caucasian (Nakh-Daghestani) language family	Avar–Andic group	Avars	Dagestan (Russia)	8	115	0	123	70	5	5
		Tindi	Dagestan (Russia)	52	0	0	52	35	4	4
	Tsezic (Didoic) group	Tsez (Dido) and Hinukh	Dagestan (Russia)	36	0	0	36	32	7	7
	Dargic branch	Dargins	Dagestan (Russia)	24	101	0	125	71	6	6
		Kaitak	Dagestan (Russia)	0	29	0	29	24	10	10
		Kubachi	Dagestan (Russia)	0	45	0	45	42	11	11
	Lak branch	Laks	Dagestan (Russia)	60	0	0	60	12	9	9
	Lezgic branch	Lezghins	Dagestan (Russia)	209	81	0	290	96	15	15
		Rutuls	Dagestan (Russia)	43	0	0	43	26	14	14
		Tabasarans	Dagestan (Russia)	67	0	0	67	4	12	12
		Tsakhur	Dagestan (Russia)	54	0	0	54	24	13	13
	Nakh branch	Nakh peoples (Ingush and Chechen)	Dagestan, Chechnya, Ingushetia (Russia)	3	473	0	476	29	2	2
Altaic language family	Turkic branch	Azerbaijanians from Dagestan	Dagestan (Russia)	0	0	102	102	12	8	8
		Azerbaijanians (including Karapapakhs) from Azerbaijan	Azerbaijan	73	0	20	93	5	16-18	16
		Kumyks	Dagestan (Russia)	10	0	70	80	20	3	3
		Karanogays	Dagestan (Russia)	0	0	130	130	1	1	1
		Noth Caspian Steppe (Astrakhan Tatars and Nogays, Stavropol Nogays, Stavropol Turkmens)	Astrakhan Region and Stavropol Krai (Russia)	216	0	0	216	5	-	-
Indo-European language family	Iranian group, Indo-Iranian branch	Iranian speaking peoples of the Caucasus (Tat, Mountain Jews, Talysh, Yezidis, Kurds)	Adygea and Dagestan (Russia); Azerbaijan; Georgia, Armenia	195	0	0	195	9	19-20	17-18
3 linguistic family, 7 branches		18 populations	4 countries, 5 regions of Russia	1050	844	322	2216	517

## Sheet: SupplTable 2
Haplogroup	SNP ID	Core array	J1-M267(xP58) array
C	F3791	yes
C	F3918	yes
C	F5481	yes
C	M217	yes
C	M407	yes
C	M48	yes
C	SK1066	yes
D	M174	yes
E	M35	yes
E	M78	yes
G	M201	yes
G1	M285	yes
G2	FGC595(formerely P16)	yes
G2	M406	yes
G2	P15	yes
G2	P303	yes
H	M69	yes
I	M170	yes
I	M223	yes
I	M253	yes
I	P37.2	yes
J1	M267	yes	yes
J1	P58	yes	yes
J1	CTS1460		yes
J1	F2168		yes
J1	F24710		yes
J1	FT6642		yes
J1	L620		yes
J1	Y140354		yes
J1	Y140386		yes
J1	Y21396		yes
J1	Y30102		yes
J1	Y30431		yes
J1	Y3495		yes
J1	Y5350		yes
J1	Y61473		yes
J1	Y6916		yes
J1	Y71024		yes
J1	Y80974		yes
J1	Z1841		yes
J1	Z2213		yes
J1	Z2381		yes
J1	Z2384		yes
J1	Z2386		yes
J1	ZS2872		yes
J1	ZS2878		yes
J1	ZS2910		yes
J1	ZS3009		yes
J1	ZS3114		yes
J1	ZS3363		yes
J1	ZS7645		yes
J1	ZS7652		yes
J2	M12	yes
J2	M172	yes
J2	M67	yes
J2	M92	yes
L	M20	yes
L	M317	yes
N	B202	yes
N	B211	yes
N	B479	yes
N	CST10760(eqVL29)	yes
N	F4205	yes
N	M128	yes
N	M178	yes
N	M2118	yes
N	M231	yes
N	Y3205(eq.P43)	yes
N	Z1936	yes
O	M119	yes
O	M122	yes
O	M134	yes
O	P186	yes
O	P201	yes
O	P31	yes
Q	M242	yes
R1a	M198	yes
R1a	PF6202(eq.M458)	yes
R1b	M269	yes
R1b	M343	yes
R1b	Y13887(eq.M73)	yes
R2	M124	yes
T	M70	yes

## Sheet: SupplTable 3
Populations	N	C-M217	D-M174	E-M35(xM78)	E-M78	G1-M285	G2-P16	G2-P303	G2-M406	G2-P15(xP16,P303,M406)	H-M69	I1-M253	I2a1-P37.2	I2a2a-M223	I-M170(xM253,P37.2,M223)	J1-M267(xP58)	J1-P58	J2-M12	J2-M172(xM67,M12)	J2-M67(xM92)	J2-M92	L-M20	N2-Y3205((eq.P43)	N3a1-B211	N3a2-M2118	N3a3-CTS10760/VL29	N3a4-Z1936	N3a5a-F4205	N-LLY22g(xM178,Y3205)	N-M231(xM128,LLY22g)	O-P186	Q-M242	R1a1a-M458	R1a-M198(xM458)	R1b1a-M269	R1b-M343(xM269,M73)	R1b-Y13887(eq.M73)	R2-M124	T-M70
Avars	123	0	0	0	0	0	0.00813008	0.097561	0.00813008	0	0	0	0.00813008	0	0.0162602	0.585366	0.00813008	0	0.0487805	0.00813008	0	0.0243902	0.0162602	0	0	0	0	0	0	0	0	0.00813008	0	0.0162602	0.146341	0	0	0	0
Tindi	52	0	0	0	0	0	0	0	0	0	0	0	0	0.0384615	0	0.711538	0	0	0.0192308	0.0384615	0.0192308	0	0	0	0	0	0	0	0	0	0	0.0576923	0	0.115385	0	0	0	0	0
Dargins	125	0	0	0	0	0	0	0.008	0	0.008	0	0	0	0	0	0.728	0.008	0	0	0.008	0	0	0	0	0	0	0	0	0	0	0.024	0	0	0.176	0.024	0	0	0	0.016
Tsez (Dido) and Hinukh	36	0	0	0	0	0	0	0.0833333	0	0	0	0	0	0	0	0.916667	0	0	0	0	0	0	0	0	0	0	0	0	0	0	0	0	0	0	0	0	0	0	0
Kaitak	29	0	0	0	0	0	0	0	0	0	0	0	0	0	0	0.862069	0	0	0	0	0	0	0	0	0	0	0	0	0	0	0	0.0344828	0	0.0344828	0.0689655	0	0	0	0
Kubachi	45	0	0	0	0	0	0	0	0	0	0	0	0	0	0.0222222	0.977778	0	0	0	0	0	0	0	0	0	0	0	0	0	0	0	0	0	0	0	0	0	0	0
Kumyks	80	0.0375	0.0125	0.0125	0	0	0.0625	0.0375	0.0125	0	0	0	0.0125	0	0	0.3625	0	0.025	0.0125	0.05	0.0375	0.0125	0	0	0	0.0125	0	0	0	0	0.0125	0.0125	0	0.05	0.1875	0	0	0.0375	0
Laks	60	0	0.0166667	0.0166667	0	0	0.0166667	0.0166667	0	0	0.0166667	0	0	0	0	0.733333	0	0	0	0	0	0.0166667	0	0	0	0	0	0	0	0	0	0	0	0.0666667	0.1	0	0	0	0
Lezghins	290	0	0.00344828	0.0172414	0.0103448	0	0.0586207	0.00689655	0	0	0	0.00689655	0.00344828	0.0137931	0	0.624138	0.0103448	0.0103448	0.0413793	0.0103448	0	0.00689655	0.0137931	0	0.00344828	0.00344828	0	0	0	0	0	0	0	0.0137931	0.127586	0	0	0	0.0137931
Rutuls	43	0	0	0	0.0232558	0	0.139535	0	0	0	0	0	0	0	0	0.627907	0	0	0	0	0	0.0465116	0	0	0	0	0	0	0	0	0	0	0.0232558	0.0232558	0.0465116	0	0	0	0.0697674
Tabasarans	67	0	0	0.0149254	0	0	0	0.0149254	0	0	0	0	0	0.0149254	0.0149254	0.134328	0.0149254	0	0.119403	0	0	0.0149254	0	0	0	0	0	0	0	0	0	0	0	0	0.641791	0	0	0	0.0149254
Tsakhur	54	0.0185185	0	0	0	0	0.0185185	0.0185185	0	0	0	0	0	0	0	0.444444	0.0185185	0	0.111111	0.0925926	0	0.0555556	0	0	0	0	0	0	0	0	0	0.111111	0	0.0555556	0.0555556	0	0	0	0
Azerbaijanis-Terekeme from Dagestan	102	0	0.00980392	0	0.0490196	0	0.0392157	0	0.0588235	0	0.0490196	0	0	0	0	0.127451	0.0294118	0	0.156863	0.0392157	0	0	0	0	0	0	0	0	0	0	0.00980392	0.0392157	0	0.107843	0.254902	0.00980392	0	0	0.0196078
Azerbaijanians (including Karapapakhs) from Azerbaijan	93	0.0106383	0	0.0319149	0.0425532	0	0.0212766	0.0319149	0.0106383	0.0106383	0	0	0.0212766	0	0.0106383	0.0744681	0.0425532	0.0212766	0.148936	0.0638298	0.0212766	0.0319149	0.0106383	0.0106383	0	0	0	0	0	0	0	0.0212766	0.0106383	0.0851064	0.191489	0.0106383	0	0.0106383	0.0531915
Karapapakhs	21	0	0	0.047619	0.047619	0	0	0	0	0	0	0	0.047619	0	0	0.047619	0.047619	0.0952381	0.047619	0	0.047619	0	0.047619	0.047619	0	0	0	0	0	0	0	0	0.047619	0.190476	0.190476	0	0	0	0.047619
Nakh peoples	476	0	0	0	0	0	0.0210084	0.0147059	0	0	0	0	0.00210084	0	0.00210084	0.153361	0	0.00210084	0.0105042	0.670168	0	0.0609244	0.00210084	0	0	0	0	0	0	0	0	0.0252101	0	0.0252101	0.0105042	0	0	0	0
Karanogays	130	0.0846154	0.0153846	0	0	0	0	0.0153846	0.00769231	0	0	0	0.0769231	0	0	0.0230769	0	0.00769231	0.123077	0.00769231	0	0	0.0153846	0.00769231	0.0307692	0.00769231	0.00769231	0.0769231	0.0615385	0.00769231	0	0.0153846	0.0230769	0.176923	0.0538462	0.0153846	0.130769	0.00769231	0
Noth Caspian Steppe	216	0.217593	0	0	0.00925926	0.00925926	0.0277778	0.0185185	0	0	0.00925926	0.00925926	0.0324074	0	0	0.0416667	0.0138889	0.00462963	0.0324074	0.0138889	0	0.0185185	0.00925926	0.00462963	0.0138889	0	0.00462963	0.0462963	0	0	0.0185185	0.0138889	0.0462963	0.240741	0.0694444	0.00462963	0.0509259	0.00462963	0.0138889
Iranian speaking peoples of the Caucasus	195	0	0	0.0564103	0.0205128	0.0102564	0.00512821	0.0153846	0.00512821	0.0205128	0.00512821	0	0	0	0	0.0512821	0.0512821	0	0.174359	0.0205128	0.00512821	0.0461538	0	0	0	0	0	0	0	0	0.0153846	0.025641	0	0.0512821	0.261538	0.0564103	0	0.0666667	0.0358974

## Sheet: SupplTable 4
	DAGESTANI	STEPPE	IRANIAN	Nakh peoples
DAGESTANI	0
STEPPE	1.75143	0
IRANIAN	0.932037	0.772504	0
Nakh peoples	1.45552	2.42763	1.57907	0

## Sheet: SupplTable 5
	Factor 1	Factor 2	Factor 3	Factor 4	Factor 5	Factor 6	Factor 7	Factor 8	Factor 9	Fact.10	Fact.11	Fact.12	Fact.13	Fact.14	Fact.15	Fact.16	Fact.17
Avars	-1.19891	1.22735	-0.644477	-1.12884	1.13776	-1.79405	-1.62076	-0.130259	-2.28659	0.386656	-1.06939	0.464724	1.05357	0.194518	-0.252546	0.938919	-0.301469
Tindi	-1.63653	1.80745	-0.00653827	-0.080127	0.105476	1.52401	0.497126	-2.71315	2.64945	0.389349	-0.40078	-0.165145	0.931606	1.09012	0.337346	0.356466	-0.00472638
Azerbaijanians_D	-0.208216	-2.69867	-0.614652	6.22703	0.873152	0.71071	-0.396614	-0.210296	-0.869885	0.0306085	-0.0739472	-0.113249	0.302988	0.28381	-0.394688	-0.171645	0.0172275
Azerbaijanians_A	1.12388	-4.29593	-1.54825	-0.372863	-1.01792	-3.54346	-0.37298	-1.32447	0.612937	2.11672	0.576588	-0.430414	-0.569594	-0.141271	0.55034	-0.122082	-0.00893058
Dargins	-1.00853	0.558994	1.45112	-0.153935	-0.0931585	1.94725	-0.823641	0.766773	0.478834	1.7773	1.47142	-0.387923	0.92188	-1.57856	-0.271839	0.401921	0.0953336
Tsez (Dido) and Hinukh	-1.92334	2.14413	-0.0773481	-0.83617	0.445593	0.256911	-0.978521	0.864846	-0.942907	1.09827	-0.982424	0.238016	0.56049	0.302762	0.84211	-1.3146	0.385327
Kaitak	-1.77142	1.87392	0.315803	-0.0464596	0.618277	0.802055	0.0113224	0.195534	0.622131	0.510358	-0.0882977	0.128209	-0.827874	-0.267491	-0.22707	-0.870827	-0.764293
Kubachi	-2.12607	2.14636	-0.0469319	-0.649797	0.924557	-0.290691	-1.42992	0.61586	0.20745	0.395563	1.20503	0.158849	-1.34559	1.13888	-1.35552	0.222518	0.271674
Kumyks	0.241284	-0.320124	-3.53545	-0.770241	-4.64605	2.1379	0.317265	-0.308398	-1.14556	-0.439439	0.356312	0.852991	-0.00199597	0.060376	-0.258188	-0.0251747	-0.0206476
Laks	-1.22124	1.27571	-0.506367	0.810904	0.0940258	1.17127	-0.313478	1.31181	-0.225543	-0.391529	-0.238915	-0.812095	-1.29553	0.00592129	1.79981	0.870144	-0.00182566
Lezghins	-0.464373	0.702838	0.00625005	-0.19588	-1.52727	-0.880456	-1.02414	-0.288983	0.787612	-1.42202	-1.74614	-2.01758	-0.182895	-0.803051	-0.900056	-0.127037	0.129324
Rutuls	-1.38933	0.192312	1.59975	1.06194	-2.12953	-2.45025	1.33967	2.86578	1.79571	-0.484539	-0.150992	1.0567	0.622523	0.290157	0.0189772	0.164927	-0.0321195
Tabasarans	-1.57667	-0.588416	-0.867746	-0.446854	1.66311	-1.0241	-1.59679	-1.00733	0.543422	-2.85984	1.4456	0.885429	0.304758	-0.640548	0.545954	-0.303562	0.0416622
Tsakhur	-1.41027	0.204304	0.550475	0.0232528	1.35432	-0.0170386	2.78455	-1.35681	-0.322865	0.297807	-1.19555	1.5602	-0.937675	-1.04224	-0.303203	0.245228	0.242421
Nakh peoples	-1.59937	1.03115	0.505056	-0.697406	0.470852	-0.858326	3.6262	-0.216847	-1.8146	-0.592598	1.33368	-1.59612	0.472117	0.371532	-0.0134402	-0.189978	-0.0224887
Karanogays	10.3602	2.56588	-2.39467	-0.124926	1.83183	0.00174813	0.684856	0.924844	0.721417	0.00310882	-0.01356	-0.0115472	0.20737	-0.0606257	-0.140551	-0.02003	0.019887
Noth Caspian Steppe	5.63304	-0.12873	5.3262	-0.0857392	-1.72616	0.256668	-0.982534	-1.27673	-1.10563	-0.412885	0.172667	0.337536	-0.334877	0.329544	0.246009	-0.0664429	-0.0188136
Iranian speaking peoples of the Caucasus	0.175823	-7.69852	0.487767	-2.5339	1.62114	2.04985	0.278398	1.28783	0.294623	-0.402883	-0.601298	-0.148576	0.118727	0.466158	-0.22345	0.0112527	-0.0275424

## Sheet: SupplTable 6
					M267
							F2168		Z2213
											ZS3363		Z2386
															L620								Z18375/Z1841
																									Y3495
																	Z2381
																											ZS3114		CTS1460
																			Z2384
																					P58
																															Y5350													Y6916
																																														ZS2872
																																	ZS3009		Y21396													ZS2910
																																					Y30431
																																							F24710		FT6642
					M267		F2168		Z2213		ZS3363		Z2386		L620		Z2381		Z2384		P58		Z1841/Z18375		Y3495		ZS3114		CTS1460		Y5350		ZS3009		Y21396		Y30431		F24710		FT6642			Y6916		ZS2872		ZS2910
	INDIVIDUALS
	Populations	Ntot	N J1-M267(xP58) ind																						Y3495	Y3495(xZS3114,CTS1460)	ZS3114		CTS1460	CTS1460(xFT6642,Y6916)	Y5350		ZS3009		Y21396		Y30431	Y30431(xF24710)	F24710		FT6642			Y6916	Y6916(xZS2872)	ZS2872	ZS2872(хZS2910,Y61473)	ZS2910	ZS2910(xZS2878,ZS7652)
Avaro–Andic group	Avars	123	62																						62	10	8		44	0	0		0		0		0	0	0					44	3	41	0	24	20
Avaro–Andic group	Tindi	52	32																						32	1	1		30	0	0		0		0		0	0	0					30	2	28	0	24	18
Tsezic (Didoic) group	Tsez	36	26																						26	0	0		26	0	0		0		0		0	0	0					26	0	26	0	25	25
Dargic branch	Dargins	125	70																						70	32	28		10	4	2		0		2		2	2	0					4	1	3	0	0	0
Dargic branch	Kaitak	29	25																						25	15	4		6	0	0		0		0		0	0	0					6	1	5	0	4	4
Dargic branch	Kubachi	45	40																						40	23	16		1	0	0		0		0		0	0	0					1	0	1	0	0	0
Lak branch	Laks	60	42																						42	11	16		15	0	0		0		0		0	0	0					15	5	10	0	5	5
Lezgic branch	Lezghins	290	138																						138	18	85		35	20	0		0		0		0	0	0					15	0	15	1	12	12
Lezgic branch	Rutuls	43	26																						26	9	14		3	1	0		0		0		0	0	0					2	0	2	0	1	1
Lezgic branch	Tabasarans	67	5																						5	1	2		2	1	0		0		0		0	0	0					1	0	1	0	1	1
Lezgic branch	Tsakhur	54	23																						23	6	16		1	1	0		0		0		0	0	0					0	0	0	0	0	0
Nakh branch	Nakh peoples	476	41																						41	2	1		38	0	12		9		3		3	2	1					26	1	25	5	14	6
Turkic branch	Kumyks	80	19																						19	1	8		10	2	0		0		0		0	0	0					8	1	7	0	4	3
Turkic branch	Azerbaijanians from Azerbaijan	93	6																						6	0	2		4	3	0		0		0		0	0	0					1	0	1	0	1	1
Turkic branch	Azerbaijanians from Dagestan	102	11																						11	2	7		2	2	0		0		0		0	0	0					0	0	0	0	0	0
Turkic branch	Karanogays	130	1																						1	0	0		1	0	0		0		0		0	0	0					1	1	0	0	0	0
Turkic branch	Noth Caspian Steppe	216	7																						7	1	0		6	5	0		0		0		0	0	0					1	1	0	0	0	0
Indo-Iranian branch	Iranian speaking peoples of the Caucasus	195	6																						6	0	2		4	3	0		0		0		0	0	0					1	0	1	0	1	1
	Total:	2216	580																						580	132	210		238	42	14		9		5		5	4	1					182	16	166	6	116	97
																									MAP	MAP	MAP		MAP	MAP														MAP	MAP			MAP	MAP
	FREQUENCY
	популяция	Ntot	N J1-M267(xP58) ind																						Y3495	Y3495(xZS3114,CTS1460)	ZS3114		CTS1460	CTS1460(xFT6642,Y6916)	Y5350		ZS3009		Y21396		Y30431	Y30431(xF24710)	F24710					Y6916	Y6916(xZS2872)	ZS2872	ZS2872(хZS2910,Y61473)	ZS2910	ZS2910(xZS2878,ZS7652)
Avaro–Andic group	Avars	123	62																						0.585366	0.0944138	0.0755311		0.415421	0	0		0		0		0	0	0					0.415421	0.0283242	0.387097	0	0.226593	0.188828
Avaro–Andic group	Tindi	52	32																						0.711538	0.0222356	0.0222356		0.667067	0	0		0		0		0	0	0					0.667067	0.0444712	0.622596	0	0.533654	0.40024
Tsezic (Didoic) group	Tsez	36	26																						0.916667	0	0		0.916667	0	0		0		0		0	0	0					0.916667	0	0.916667	0	0.88141	0.88141
Dargic branch	Dargins	125	70																						0.728	0.3328	0.2912		0.104	0.0416	0.0208		0		0.0208		0.0208	0.0208	0					0.0416	0.0104	0.0312	0	0	0
Dargic branch	Kaitak	29	25																						0.862069	0.517241	0.137931		0.206897	0	0		0		0		0	0	0					0.206897	0.0344828	0.172414	0	0.137931	0.137931
Dargic branch	Kubachi	45	40																						0.977778	0.562222	0.391111		0.0244444	0	0		0		0		0	0	0					0.0244444	0	0.0244444	0	0	0
Lak branch	Laks	60	42																						0.733333	0.192063	0.279365		0.261905	0	0		0		0		0	0	0					0.261905	0.0873016	0.174603	0	0.0873016	0.0873016
Lezgic branch	Lezghins	290	138																						0.624138	0.0814093	0.384433		0.158296	0.0904548	0		0		0		0	0	0					0.0678411	0	0.0678411	0.00452274	0.0542729	0.0542729
Lezgic branch	Rutuls	43	26																						0.627907	0.217352	0.338104		0.0724508	0.0241503	0		0		0		0	0	0					0.0483005	0	0.0483005	0	0.0241503	0.0241503
Lezgic branch	Tabasarans	67	5																						0.134328	0.0268657	0.0537313		0.0537313	0.0268657	0		0		0		0	0	0					0.0268657	0	0.0268657	0	0.0268657	0.0268657
Lezgic branch	Tsakhur	54	23																						0.444444	0.115942	0.309179		0.0193237	0.0193237	0		0		0		0	0	0					0	0	0	0	0	0
Nakh branch	Nakh peoples	476	41																						0.153361	0.00748104	0.00374052		0.14214	0	0.0448862		0.0336647		0.0112216		0.0112216	0.00748104	0.00374052					0.0972535	0.00374052	0.093513	0.0187026	0.0523673	0.0224431
Turkic branch	Kumyks	80	19																						0.3625	0.0190789	0.152632		0.190789	0.0381579	0		0		0		0	0	0					0.152632	0.0190789	0.133553	0	0.0763158	0.0572368
Turkic branch	Azerbaijanians from Azerbaijan	93	6																						0.0645161	0	0.0215054		0.0430108	0.0322581	0		0		0		0	0	0					0.0107527	0	0.0107527	0	0.0107527	0.0107527
Turkic branch	Azerbaijanians from Dagestan	102	11																						0.127451	0.0231729	0.0811052		0.0231729	0.0231729	0		0		0		0	0	0					0	0	0	0	0	0
Turkic branch	Karanogays	130	1																						0.0230769	0	0		0.0230769	0	0		0		0		0	0	0					0.0230769	0.0230769	0	0	0	0
Turkic branch	Noth Caspian Steppe	216	7																						0.0416667	0.00595238	0		0.0357143	0.0297619	0		0		0		0	0	0					0.00595238	0.00595238	0	0	0	0
Indo-Iranian branch	Iranian speaking peoples of the Caucasus	195	6																						0.0518135	0	0.0172712		0.0345423	0.0259067	0		0		0		0	0	0					0.00863558	0	0.00863558	0	0.00863558	0.00863558
[truncated: 13 more columns]
